# Supplementary material for: Design and validation of a 63K genome-wide SNP-genotyping platform for caribou/reindeer (Rangifer tarandus)
Source: BMC Genomics. 2022 Oct 5;23:687. doi: 10.1186/s12864-022-08899-6 (PMC9533608; doi:10.1186/s12864-022-08899-6)
Supplement: Supplementary file 1 — Additional file 1: Details for each step of the stacks workflow [file 12864_2022_8899_MOESM1_ESM.xlsx]

## Sheet: X_chrom_SNPs
List of SNPs positioned on the X chromosome; those are the SNP ID that will be found in the vcf files resulting from genotyping using the caribou SNP chip
High quality SNPs from the X chromosome
105_1014925
105_104061
105_111188
105_1301710
105_137463
105_138472
105_1408780
105_1463131
105_1597014
105_174279
105_175129
105_1778429
105_1862017
105_189721
105_196317
105_1975420
105_197795
105_2028859
105_205645
105_2074060
105_2170559
105_2230258
105_2250242
105_235305
105_2353325
105_239028
105_2402524
105_2444026
105_2508484
105_254654
105_263332
105_2662832
105_2718986
105_27275
105_2764809
105_2835662
105_2970035
105_3019234
105_303101
105_3056506
105_308335
105_3102071
105_311741
105_313222
105_3152443
105_3306
105_3380156
105_3385426
105_3409401
105_3533765
105_3586788
105_3638064
105_3723032
105_3729408
105_3772793
105_3856448
105_3907709
105_391428
105_3957436
105_3978249
105_4012146
105_4059011
105_470771
105_4947
105_566418
105_57487
105_612716
105_65239
105_711391
105_76337
105_803602
105_839117
105_85735
105_99407
107_1075417
107_1126170
107_1173617
107_1174114
107_1205727
107_1259254
107_1298356
107_1459631
107_1465623
107_1571907
107_1619397
107_1676168
107_1819491
107_1900814
107_1996445
107_2156991
107_2165142
107_2222431
107_2252462
107_2364487
107_2381053
107_2420322
107_2516451
107_2565740
107_2650898
107_2699664
107_2777882
107_2900393
107_2967171
107_299732
107_3026206
107_3088093
107_3139873
107_3193262
107_323
107_3234137
107_3286189
107_334481
107_3385408
107_3431962
107_3473635
107_3621091
107_373214
107_3765301
107_3786986
107_3860837
107_3906831
107_3953141
107_430691
107_473340
107_561984
107_602114
107_63096
107_660426
107_78156
107_796183
107_853940
107_88689
107_973440
107_97943
111_1073136
111_1073163
111_1165570
111_1212266
111_1390827
111_1408960
111_1409285
111_141814
111_1430827
111_1480517
111_1589890
111_1677688
111_1738269
111_1781088
111_1840569
111_2005256
111_2026218
111_2039620
111_2056783
111_2069762
111_2097880
111_2102282
111_2109683
111_2118241
111_2130567
111_2136229
111_2142955
111_2153928
111_2171350
111_2184217
111_218545
111_2200785
111_2203761
111_2211365
111_2253283
111_2257538
111_2271390
111_2277264
111_2298950
111_2312338
111_2318609
111_2324258
111_2326242
111_2338703
111_2354652
111_2355887
111_2397249
111_2522966
111_253280
111_2606274
111_2865756
111_2974946
111_303277
111_3045258
111_3229114
111_3375033
111_3464884
111_34698
111_3641602
111_3663637
111_3670782
111_3676471
111_467462
111_505431
111_583326
111_72196
111_823185
111_833
111_902734
111_986210
117_1167762
117_1186247
117_1227210
117_1288746
117_1396773
117_1899195
117_190458
117_2171537
117_2336315
117_2477920
117_250967
117_2517349
117_2628310
117_2666626
117_2765851
117_2823363
117_2873762
117_3008255
117_3176648
117_3222244
117_3347042
117_3365290
117_3378179
117_3392420
117_572907
117_757972
117_942312
117_993284
119_1014258
119_1045553
119_1099716
119_1154577
119_1224982
119_1337109
119_136561
119_1411939
119_1470488
119_1530178
119_1580806
119_1624126
119_1670177
119_1720078
119_1756504
119_1818863
119_1919274
119_1969269
119_2003373
119_2052330
119_2103215
119_212962
119_2161660
119_2238700
119_2288581
119_2340941
119_23663
119_2377907
119_2424954
119_2540144
119_2598242
119_2626950
119_2697106
119_2783834
119_2841727
119_2914620
119_2960224
119_3016442
119_3234527
119_3290435
119_32940
119_3316359
119_3317827
119_3328735
119_3336448
119_3337981
119_3354680
119_336459
119_3371048
119_3379974
119_420617
119_422
119_42594
119_466158
119_501082
119_608143
119_710727
119_718545
119_820611
119_86250
119_869618
120_1016388
120_1057107
120_1145214
120_1202825
120_129274
120_1305320
120_1353611
120_1401107
120_1572306
120_161740
120_1619869
120_1704672
120_1787993
120_186084
120_1943530
120_1996357
120_2136784
120_2212021
120_2233718
120_2244820
120_2296862
120_2313993
120_2354060
120_2381304
120_2389133
120_2399356
120_2408306
120_2413036
120_2424411
120_2434960
120_2436167
120_2439981
120_2442758
120_2454272
120_2455766
120_2512561
120_2588014
120_2730852
120_2775578
120_283686
120_2862960
120_2947507
120_3015549
120_3095195
120_3112984
120_328213
120_372415
120_376206
120_412220
120_419420
120_445240
120_47580
120_497004
120_581577
120_602542
120_654671
120_704396
120_742007
120_810347
121_100105
121_1053751
121_1100350
121_1149732
121_1199346
121_1249295
121_1344597
121_1399606
121_1499964
121_1547126
121_1595622
121_1693299
121_1743125
121_1750311
121_1763453
121_1772433
121_1772752
121_1785280
121_1807053
121_1813356
121_1937586
121_1937658
121_1951144
121_2001306
121_2101585
121_213728
121_2156447
121_216388
121_2205456
121_2255345
121_2265035
121_2278941
121_2355733
121_2405813
121_2455881
121_250343
121_2505763
121_2555349
121_2555901
121_2562636
121_2606407
121_2658661
121_2670434
121_2693720
121_2703216
121_2711866
121_2711921
121_2711968
121_2753420
121_2779054
121_2780230
121_2780565
121_2803345
121_2903411
121_2953387
121_3003356
121_3007699
121_3057818
121_3059872
121_3117142
121_343598
121_350855
121_373877
121_481688
121_484292
121_501438
121_50404
121_551485
121_636773
121_651282
121_680565
121_701468
121_751860
121_802480
121_852128
121_894787
121_903952
121_952827
121_993578
127_1146115
127_1146429
127_1195756
127_1196845
127_1204906
127_1217380
127_1224236
127_1240556
127_1244350
127_1253077
127_127691
127_1284138
127_1444059
127_1520353
127_1562290
127_1569389
127_161035
127_1616419
127_1663759
127_1709632
127_1767515
127_1814927
127_1871633
127_1914408
127_1965496
127_2023559
127_2069877
127_2161935
127_2207616
127_22324
127_2258370
127_2306125
127_2342324
127_2374657
127_2478495
127_2492211
127_2628144
127_2681931
127_2703302
127_2810723
127_2922827
127_2926279
127_316198
127_405713
127_627
127_65342
127_691554
127_801552
130_1097569
130_1147689
130_1235821
130_1329099
130_1367269
130_1415525
130_1467930
130_1572433
130_1629404
130_1719917
130_1782689
130_1833095
130_1878762
130_1918946
130_2049915
130_2098464
130_2148950
130_2198972
130_2222801
130_2250764
130_2392476
130_2445154
130_247228
130_2491388
130_2536463
130_2641625
130_2698819
130_2756909
130_2765991
130_2770966
130_2800287
130_280270
130_2839787
130_294508
130_348038
130_400868
130_42337
130_488663
130_541751
130_588860
130_633640
130_683627
130_743038
130_792551
130_842784
130_9049
130_938354
130_97001
130_991824
134_1008175
134_1064522
134_1112174
134_115794
134_1161020
134_1211237
134_1296331
134_1346499
134_1398377
134_1433525
134_1486986
134_1513453
134_1617177
134_161936
134_1668458
134_1772855
134_1926040
134_1930987
134_194982
134_203153
134_2038036
134_2096615
134_2152939
134_2190992
134_2296219
134_2366110
134_2409018
134_241469
134_2461392
134_2583618
134_2591741
134_2642560
134_2655632
134_2685135
134_2705172
134_294130
134_335548
134_387979
134_410365
134_467126
134_565891
134_664405
134_715882
134_74689
134_765959
134_861081
134_912221
134_937939
134_954722
134_961432
138_104087
138_1588005
138_1712475
138_2548760
138_53192
53_10025607
53_10074178
53_10173150
53_10223456
53_10273134
53_10313611
53_10414412
53_10656003
53_10706915
53_10756914
53_10799014
53_10857201
53_10913117
53_10963277
53_11012156
53_11059398
53_11095691
53_11126286
53_11147393
53_11245536
53_11294780
53_11346186
53_11396972
53_11455883
53_11507682
53_11687959
53_11738980
53_11769230
53_11809923
53_11851635
53_11930166
53_11977298
53_12137278
53_12238127
53_12248715
53_12288502
53_12343179
53_12393047
53_12438749
53_12489637
53_12543534
53_12598190
53_1270231
53_12762525
53_12814480
53_12846897
53_12888266
53_13026429
53_13085195
53_1327332
53_13286424
53_13309533
53_133947
53_1514569
53_1561670
53_1650653
53_1767762
53_1804304
53_1806830
53_1806938
53_1810902
53_1820533
53_1830607
53_2030688
53_2080128
53_2210714
53_2289568
53_2364444
53_2459448
53_2593745
53_2667493
53_2703756
53_3608814
53_3724939
53_3836054
53_4207398
53_4274555
53_4319188
53_4367969
53_4453905
53_4573023
53_4680681
53_4718960
53_4778194
53_4832373
53_4842265
53_4888588
53_4939365
53_4984965
53_5172459
53_5211979
53_5259308
53_5305998
53_5306535
53_5386589
53_5435191
53_5533134
53_5583734
53_5632631
53_5678015
53_5716748
53_5762605
53_5803284
53_5853319
53_5902735
53_5950068
53_5996479
53_6045567
53_6149839
53_6183804
53_6345895
53_6396098
53_6439320
53_6493614
53_6600151
53_6822753
53_6912422
53_6963731
53_7009055
53_7059673
53_7113643
53_7162707
53_7216341
53_7257404
53_7306748
53_7356777
53_7396577
53_7407172
53_7451399
53_7531960
53_7533196
53_7581010
53_7632961
53_7673606
53_7761283
53_7772612
53_7777050
53_7890498
53_7942380
53_7991557
53_8041518
53_8092173
53_8140031
53_8186259
53_8283607
53_8334092
53_8379814
53_8432992
53_8457596
53_8482779
53_8527081
53_8577566
53_8625499
53_8674452
53_8711485
53_8917262
53_8966468
53_9060858
53_9118668
53_9176959
53_9224100
53_9257787
53_9361526
53_9410604
53_9494789
53_9529500
53_9630799
53_9680321
53_9733056
53_9880183
53_9926804
53_9969310
64_10197682
64_10434293
64_10516547
64_10548177
64_1055361
64_10601883
64_10695493
64_10734587
64_10740957
64_10776924
64_1108244
64_1158265
64_1210803
64_125783
64_1296687
64_1340367
64_1397065
64_1450853
64_1500388
64_1549027
64_1601031
64_1681158
64_1731454
64_1789828
64_1834142
64_1865357
64_1914034
64_1970529
64_2026953
64_2075987
64_2123132
64_2175518
64_2269470
64_2316561
64_238337
64_2498073
64_2556431
64_2635081
64_274224
64_2787540
64_2837895
64_289589
64_2937958
64_2990577
64_3022828
64_3106599
64_3148870
64_3205002
64_3294695
64_3307840
64_3327682
64_3350894
64_338545
64_3504480
64_3561987
64_3607304
64_3659475
64_3727539
64_3774069
64_3817400
64_3828943
64_389917
64_3940581
64_3964606
64_4048591
64_4148185
64_4187821
64_4201360
64_4228155
64_4240692
64_4249651
64_4253863
64_4261131
64_4267086
64_4269671
64_4270651
64_4285916
64_4288287
64_4297970
64_4330092
64_434801
64_4352417
64_436
64_4384959
64_4435830
64_4488279
64_4544549
64_4647009
64_4696562
64_4797704
64_4842107
64_484821
64_487869
64_4897479
64_4945636
64_4984276
64_5062818
64_5095784
64_5113185
64_5155430
64_5205255
64_5244163
64_5298644
64_5352868
64_539965
64_5402081
64_5452413
64_5503510
64_5539130
64_5694772
64_5771182
64_5902131
64_5929662
64_5953813
64_6006
64_6030521
64_60685
64_6078742
64_6116657
64_614123
64_6268485
64_6319819
64_6365466
64_6421062
64_6501157
64_6555508
64_657981
64_6642198
64_6677204
64_6691704
64_6699445
64_6703927
64_6708163
64_6713496
64_6713592
64_6771461
64_6806925
64_6857169
64_689688
64_6907335
64_6949056
64_6980738
64_7003507
64_7010400
64_7024620
64_7217519
64_7268484
64_7312022
64_7358166
64_7359878
64_7375922
64_740029
64_7543896
64_7601416
64_7647490
64_7683445
64_7728116
64_777335
64_7776999
64_7830731
64_7946564
64_8123980
64_8205805
64_8238717
64_8290941
64_8335717
64_8539101
64_8577857
64_8616488
64_8672401
64_8704306
64_8771333
64_8862819
64_9093242
64_9222816
64_954117
64_9545789
64_9552379
64_9679123
64_9730972
64_9761532
64_9903195
64_9976704
72_1112217
72_114526
72_1319940
72_2075078
72_2278716
72_25400
72_3732501
72_4137112
72_4165688
72_4484804
72_4507133
72_4678616
72_5335202
72_5480173
72_5527822
72_5580361
72_5630586
72_5902266
72_6001184
72_6049007
72_6107575
72_6156731
72_6199480
72_6333778
72_6373579
72_6422416
72_6472750
72_6566158
72_6642320
72_6812639
72_6854637
72_6902297
72_6951670
72_6984151
72_6999533
72_7014892
72_7028305
72_7030886
72_7037280
72_7039212
72_7053501
72_7056933
72_7073500
72_7077014
72_7078166
72_7104537
72_7105396
72_7142572
72_7147935
72_7152460
72_7164952
72_7168390
72_7175345
72_7179068
72_7193053
72_7199245
72_7200025
72_7205460
72_7211033
72_7223616
72_7225049
72_7248739
72_7258745
72_7260837
72_7279880
72_7284695
72_7296618
72_7321879
72_7331595
72_7333946
72_7345597
72_7363744
72_7375942
72_7383767
72_7389503
72_7391236
72_7401524
72_7402827
72_7408286
72_7419253
72_7423012
72_7432880
72_7441537
72_7445819
72_74535
72_7460605
72_7484702
72_7489496
72_7498853
72_7511364
72_7522267
72_7530277
72_7536497
72_7542961
72_7615030
72_7622067
72_7653307
72_7677530
72_7683418
72_7702095
72_7705198
72_7716430
72_7719566
72_7727898
72_7735171
72_7740992
72_7770018
72_7775565
72_7797753
72_7800341
72_7804630
72_7813946
72_7820653
72_7890677
72_7968142
72_8043191
72_8133122
72_834
72_8458400
72_8497147
72_8581867
72_8740409
72_8775821
72_968958
79_112538
79_1695217
79_1978039
79_2064977
79_2121449
79_2167513
79_2218338
79_223718
79_223732
79_223770
79_223808
79_2266733
79_2312525
79_2392363
79_2497220
79_2536890
79_2649514
79_2699809
79_2748740
79_2842388
79_2875044
79_2923924
79_2978870
79_3027209
79_30980
79_3204389
79_3495394
79_3553442
79_3650753
79_3653021
79_376225
79_3797708
79_3909959
79_3940012
79_415233
79_4166434
79_4244990
79_42539
79_4296807
79_4649302
79_4753378
79_4848736
79_528403
79_5415798
79_5497599
79_5585071
79_559926
79_5833083
79_5894598
79_593982
79_5998377
79_6002127
79_6017436
79_6028369
79_6038752
79_6053421
79_6166226
79_6331555
79_6369781
79_6417686
79_64615
79_6497489
79_6545163
79_6701461
79_6759817
79_6809559
79_6914471
79_6965154
79_7014110
79_7063267
79_7094129
79_7147557
79_718258
79_75612
79_76621
79_775410
79_804016
79_859843
79_91351
85_1034271
85_1110920
85_111270
85_1200370
85_1204680
85_1235432
85_1285533
85_1384822
85_1438941
85_1489923
85_1543483
85_160103
85_1708387
85_1874136
85_1929821
85_2001595
85_2057264
85_2107674
85_215608
85_2166810
85_2303828
85_2348077
85_2428392
85_2479156
85_2530210
85_2583075
85_2623461
85_2673763
85_267438
85_2717192
85_2784442
85_2860857
85_2903806
85_2952618
85_3007663
85_3167140
85_318126
85_3251589
85_3334581
85_3424000
85_3473839
85_3526719
85_3575582
85_364
85_3677903
85_369557
85_3788687
85_3856317
85_3878142
85_3927053
85_3968167
85_4005334
85_4010591
85_404814
85_4060927
85_4107658
85_4153032
85_4168565
85_4187698
85_4226703
85_4281722
85_4336680
85_4382378
85_4417930
85_4532223
85_455073
85_4563433
85_4612742
85_4667087
85_4706167
85_4805503
85_4861244
85_4984899
85_5059905
85_511148
85_5114022
85_5172292
85_5222777
85_5329294
85_5379163
85_5399689
85_5455679
85_555763
85_55870
85_5602692
85_5606017
85_5658604
85_5747262
85_5851021
85_5936786
85_5990641
85_6005860
85_608012
85_6089583
85_6144438
85_6197210
85_6229086
85_6274645
85_6326693
85_6374695
85_6494607
85_6536160
85_6583958
85_6676543
85_6705566
85_6714430
85_6724566
85_709088
85_760940
85_811344
85_859329
85_908420
85_945618
85_996087
87_1006984
87_1007113
87_1009059
87_1029408
87_1031880
87_1078907
87_1133113
87_1178648
87_1241727
87_125032
87_1402156
87_1468639
87_1516001
87_172069
87_1724580
87_1804864
87_1906413
87_21692
87_274021
87_329315
87_3749976
87_379626
87_3798123
87_3830551
87_4582852
87_4615163
87_4669614
87_486812
87_4868665
87_4915682
87_4960514
87_5056555
87_5377812
87_5440962
87_5641372
87_5687423
87_5819387
87_5857534
87_5881427
87_5941320
87_6069696
87_6196876
87_6247190
87_6297342
87_680668
87_728126
87_854326
87_899541
89_1042561
89_1100810
89_1144231
89_1180905
89_1227036
89_126596
89_1269071
89_1327465
89_1385078
89_1443609
89_1491803
89_1524853
89_1590681
89_1690000
89_1736097
89_1848105
89_1884895
89_1933196
89_1966992
89_2017547
89_2094085
89_2291524
89_2355692
89_2465913
89_2523344
89_2613797
89_2666269
89_267475
89_2724903
89_273518
89_2741194
89_2790389
89_2887514
89_289732
89_3034573
89_3109013
89_3193599
89_3234045
89_3283505
89_3339582
89_3379562
89_3449047
89_3507032
89_3559272
89_3735105
89_3751022
89_388863
89_3904868
89_39316
89_3948874
89_4127
89_4530296
89_4582282
89_462941
89_4671248
89_4723761
89_4779055
89_4833143
89_4882974
89_496527
89_5037822
89_5113201
89_5195219
89_5243599
89_5298331
89_5331120
89_5430352
89_5476681
89_5627973
89_5707027
89_5708619
89_5718490
89_665476
89_832764
89_87519
92_1007043
92_1253105
92_1289586
92_1369142
92_1488591
92_1820605
92_1855076
92_1891335
92_1948205
92_2003230
92_2107188
92_2153207
92_2207869
92_223984
92_2252781
92_2409184
92_2587924
92_2656931
92_277445
92_2835159
92_2908321
92_2943360
92_3017132
92_305697
92_3161124
92_3236611
92_3447344
92_3715505
92_3722454
92_3726481
92_400707
92_448858
92_4753657
92_4830384
92_547715
92_596472
92_642120
92_697652
92_774432
92_848852
92_911351
92_938238
92_975464
94_1063650
94_1134625
94_1345524
94_1450886
94_1491983
94_1584522
94_1635631
94_1728519
94_1780291
94_1830545
94_1849288
94_1902682
94_1947585
94_1997683
94_2046801
94_2157751
94_2197578
94_2243155
94_2293634
94_2350278
94_2402480
94_2424672
94_2467649
94_2516219
94_2570807
94_2627062
94_2680926
94_2880168
94_2978889
94_3024653
94_3072173
94_3121457
94_3172433
94_318506
94_3221786
94_3274240
94_3310480
94_3394945
94_3445688
94_3486643
94_3496627
94_3528050
94_3813228
94_3887821
94_3934140
94_4007022
94_4099204
94_4189212
94_421476
94_4237367
94_4441241
94_4491628
94_4536253
94_4638798
94_4674810
94_4781512
94_4783471
94_4838734
94_4887429
94_4893021
94_4893053
94_4893073
94_4893338
94_4935812
94_583365
94_590121
94_655538
94_663911
94_673568
94_684635
94_693995
94_699337
94_825392
94_945037
94_989862
96_1082468
96_1130814
96_1174799
96_1226061
96_1274703
96_1382357
96_1435915
96_1493963
96_1545733
96_1593499
96_1677199
96_1727724
96_1750825
96_1822202
96_1909774
96_1959099
96_2013683
96_2090792
96_2128912
96_2209591
96_2256130
96_2305049
96_2360999
96_25496
96_2723019
96_2739305
96_2785909
96_285463
96_2904953
96_2951732
96_2975749
96_2992380
96_3091014
96_3140975
96_3189971
96_3243510
96_3298689
96_3348009
96_3399021
96_3458790
96_3465077
96_3507137
96_3556879
96_3592007
96_3712384
96_3762694
96_3801171
96_3883314
96_390896
96_3933845
96_4041440
96_4091275
96_4245348
96_42726
96_4289149
96_4369133
96_4418403
96_4465406
96_4557733
96_4650784
96_520586
96_563920
96_620817
96_670684
96_683125
96_68866
96_7001
96_722069
96_767628
96_814648
96_890092
96_940184
96_990993
99_1007170
99_1115888
99_118590
99_1227360
99_1310596
99_1630876
99_1670197
99_1716912
99_1795069
99_1842181
99_1894648
99_1935805
99_1976325
99_2022425
99_2071486
99_2126664
99_2177984
99_2263650
99_2353202
99_2396541
99_2566655
99_2653649
99_2708158
99_2760467
99_2853521
99_2900154
99_2909784
99_2929908
99_2946975
99_29971
99_3109282
99_3144471
99_3180804
99_322779
99_3280542
99_3327072
99_3479982
99_3516834
99_3690704
99_3741161
99_3797720
99_3910674
99_3998302
99_4112178
99_4166711
99_4215627
99_4218617
99_4236983
99_4268940
99_4318912
99_4326189
99_4327607
99_471426
99_563335
99_813682
99_873937
99_926106
