# Supplementary material for: Design and validation of a 63K genome-wide SNP-genotyping platform for caribou/reindeer (Rangifer tarandus)
Source: BMC Genomics. 2022 Oct 5;23:687. doi: 10.1186/s12864-022-08899-6 (PMC9533608; doi:10.1186/s12864-022-08899-6)
Supplement: Supplementary file 2 — Additional file 2: List of SNPs positioned on the X chromosome [file 12864_2022_8899_MOESM2_ESM.xlsx]

## Sheet: No_call_SNPs
Lists of SNPs that may appear in the final vcf file resulting from genotyping using the caribou SNP chip but that should be removed. The IDs match SNP IDs that will be found in the vcf file.
No_call_SNPs: list of SNPs resulting in only missing data.
Monomorphic SNPs: list of non-informative SNPs as no alternative allele was detected.
No_call_SNPs	monomorphic SNPs
10001_349	10005_897
10015_280	10011_908
10027_1099	10013_475
10036_276_other	10013_475_other
1005_140616	10031_738
1009_29751	10031_738_other
100_1257218	10036_276
100_3246343	10057_362
100_4194687	10070_612
100_4335504	10073_1042
10116_270	10073_1042_other
10135_893	10073_479
101_1163541	10073_479_other
101_1433365	10074_657_other
101_1533726	10079_931
101_17206_modl12C_ilmnfwd	10084_607
101_17206_modl12T_ilmnfwd	10084_607_other
101_1836318	100_10197
101_2437102	100_119175
101_2686713	100_13031
101_287156	100_13031_other
101_287156_other	100_1600886
101_3234599	100_2008202
101_794616	100_2474703
101_842477	100_307365
101_990064	100_3745123
10202_1071_other	100_4030848
10219_907_other	100_4030848_other
10279_594_other	100_4030952
102_2326806	100_4144096
102_3191521	100_4335504_other
102_3223035_modl10TGAGCGCTT_ilmnfwd	100_754081
102_3830053	100_854282
102_4103101_other	100_954538
102_4179386	10102_985
102_459559	10108_305
10333_907_other	10110_498
1036_19763_other	10112_340
10373_259	10115_253
10376_1003	10115_253_other
10395_866	10120_1067_other
103_1053962	10165_644_other
103_1907551	10176_1190_other
103_2519784	10196_351
103_4241613	101_1473475
103_4241613_other	101_1482495
103_4241634_other	101_15692
103_5794395	101_188434
103_5960411	101_238467
10409_384	101_2586201
10422_357	101_2636383
10422_357_other	101_2696422
1042_14118_other	101_3087982
10468_376	101_3188151
10475_556	101_3837882
104_2273388	101_4240197
104_2845586	101_4290197
104_3756858	101_501967_other
104_3873449	101_706616
10517_477	101_940590
10517_477_other	10207_273
10520_295	10217_746
10567_781_other	10247_284
10579_1083	10247_284_other
105_104061	10248_287
105_1211996	10252_585_other
105_196317	10266_304
105_196317_other	1027_6378
105_205645	1027_6378_other
105_239028	102_106320
105_239028_other	102_1244710_other
105_254654	102_1631075
105_27275	102_1731890
105_2791181_other	102_2505788
105_281391	102_2535461
105_281391_other	102_2638249
105_308335	102_2887218
105_311741	102_3115128
105_313222	102_3223035_modl10TGAGCGCTG_ilmnfwd
105_3389182	102_4103101
105_470771	102_69153
105_566418	102_779807
105_57487	102_803993
105_803602	102_884610
105_85735	10313_890
105_91089	10314_964
105_99407	10322_1123
10623_697	10324_966
10626_408	10324_966_other
10626_408_other	10333_907
10628_372	10357_734
1066_22242	10357_734_other
1067_25222	1037_388
10687_589	10381_1098
106_1046624_other	10385_1021
106_2703152	10385_1021_other
106_3201022	10391_1000
106_3248869	10391_1000_other
106_3948369	103_1018016
106_848751	103_1282289
10711_1122	103_136055
10745_280_other	103_1470705
10764_452	103_1755233
10768_283	103_1928828
10784_462	103_1928828_other
107_1205727	103_2513309
107_1459631	103_2769932
107_1619397	103_2929118
107_2650898	103_3244867
107_2777882	103_3244867_other
107_2900393	103_3280201
107_2900393_other	103_3430275
107_78156	103_4403414
107_796183	103_4598165
108_2535052	103_4598165_other
108_2535052_other	103_4756644
108_299965	103_5481167
108_3901024	103_5513281
108_793278	103_5597166
108_944398	103_5791250
10913_421	103_589394
10929_813	103_5914509_other
10971_348	103_5980934
109_1066476	103_6371488
109_1103167	10405_966
109_1132220	10438_913
109_1132220_other	10445_467
109_3466760	10445_467_other
109_3568793	1045_2346
10_11238934	1045_28939
10_1382734	10461_657
10_14383018	10461_657_other
10_14786606	10462_453
10_16451499	10462_453_other
10_16757985	10468_376_other
10_17082646	10475_556_other
10_17563516	10478_570
10_18038461	10491_604
10_18390876	104_1070608
10_18953800	104_1396544
10_19215007	104_2028816
10_22546694_other	104_2272665
10_23964211	104_2826852
10_25896554	104_288676
10_26948595	104_3099031
10_29641167_other	104_3359117
10_29824625	104_3409355
10_30210533	104_35456
10_30210533_other	10502_521
10_30420015	10531_313
10_30655452	10541_819_other
10_34525609	10547_283
10_34670024	10556_279
10_3525021	10564_293
10_35467956	10567_781
10_36329516	10576_649
10_36660687	10593_345
10_38126175	10593_345_other
10_38753385	10594_338
10_42110235	105_1211996_other
10_42857132	105_1463131
10_42939729	105_1597014
10_43189712	105_175129
10_43393235	105_180248
10_45033980	105_1823889
10_45033980_other	105_189721
10_46113573	105_1975420
10_48635243_other	105_2250242
10_50637976	105_235305
10_5088942	105_2508484
10_54119884	105_263332
10_5720795	105_3019234
10_6316548	105_3056506
10_9153507	105_3102071
10_9840474	105_3102071_other
11003_879	105_311741_other
11077_647	105_3586788
11078_430	105_3682640
11093_417	105_3682640_other
110_2237665	105_3723032
110_2237665_other	10603_668
1110_25629	10606_744_other
11124_753	10615_633
11157_315	10615_633_other
11170_316	10638_398
11199_546_other	10697_520
111_2097880	106_1096643
111_2097880_other	106_1197358
111_2104145	106_1487532
111_2130567	106_1537463
111_2130567_other	106_163066
111_2142955	106_163066_other
111_2142955_other	106_1733678
111_2202539_other	106_2081557
111_2271390	106_2161425
111_2271390_other	106_2372900_other
111_2277264	106_248720
111_2338703	106_2639648
111_3676471	106_3345099
111_833	106_348624
111_833_other	106_3495013
11238_577	106_3727958
11271_269	106_4031262
11287_828	106_4031262_other
112_1003501	106_448653
112_1836035	106_549872
112_2359755	106_599533_other
112_2590506	106_749250
112_3040688	10700_741
112_341481	10701_936_other
112_86705	10735_564_other
112_925941	10736_440
112_926058	10764_452_other
11349_268	1076_1158
11360_638	1076_23234
11363_1006	10790_300
11369_299	107_1075417
11369_299_other	107_1174114
11380_783	107_1174114_other
113_1410222	107_125065_other
113_2336526	107_1465623
113_743966_other	107_1900814_other
113_755170	107_1996445
113_852322_modl12GGGCGGCTGG_ilmnfwd	107_2364487
113_852322_modl12TGGCGGCTGA_ilmnfwd	107_2516451
11410_320	107_3088093
11411_998	107_3088093_other
11411_998_other	107_3234137
11420_473_other	107_334481
11448_383_other	107_3765301
11464_431	107_3860837
11468_597_other	107_602114
114_1884519	107_853940
114_247217	107_97943
114_2593558	10800_284
114_3400110	10800_284_other
114_3456969	10802_728
11502_471	10809_290
11508_448_other	10813_498
11543_354	10816_365
11554_362	10819_506_other
11574_707	10833_833
11590_300	10833_833_other
11592_684	10837_1124
11592_782	10845_309
11596_429	10845_309_other
115_3234436_other	10850_803
115_629650	10880_253
115_75186	108_1294160
115_78338	108_1595903
115_978694_modl13G_ilmnrev	108_2040231
11639_418	108_231745
11643_518	108_287952
1164_24818	108_3165559
11663_350	108_3175024
11685_904	108_3363030
11685_904_other	108_347578
116_1398065	108_3809751
116_187978_other	108_547637_other
116_2413280	108_664625_modl10C_ilmnfwd
116_311004	10907_542
11735_763	10917_482
11750_501	10924_758
11753_326	10925_317
11753_326_other	10944_374
11775_332	10959_814
11778_257	10959_814_other
11787_397	1095_17941
117_2422015_other	10967_598
117_2666214_other	10969_1080
117_3378179	10976_327_other
11802_828	10996_620
11809_718	10998_711
11831_650	10998_711_other
1184_24233	109_1274115
11860_741_other	109_1763833
1187_11524	109_1820751
1187_24442_other	109_2691380_other
11886_354	109_2780929
118_217693	109_3420841
118_514914	109_3766544
118_947795	109_3831672
11904_299_other	109_801403
11930_293	10_10784271
11934_459	10_10984439
11957_355_other	10_11387842
1195_21639	10_11587095
11983_564	10_11740439
119_1969269	10_11840933
119_23663	10_11941808
119_2697106_other	10_12335640
119_3016442	10_12537282
119_3316359	10_12587504
119_3316359_other	10_12735869
119_3317827	10_13283511
119_3328735	10_13536095
119_3337981	10_13536108
119_42594	10_13536131
119_42594_other	10_1383653
11_103771	10_14485153
11_10459473_other	10_14737617
11_10960519	10_15600130
11_13605425	10_16301776
11_14509079	10_16353609
11_150278_other	10_16508411
11_1530833_other	10_16657220
11_16234003	10_16898145_other
11_18317921_other	10_17105879
11_19983357	10_17263234
11_20723816	10_17367548
11_21420272	10_178422
11_21599806_other	10_19267392
11_22530342	10_1960469
11_23051397	10_19615593
11_26227870	10_19868878
11_26328029_modl20C_ilmnrev	10_2010038
11_26734583	10_2024918
11_27082786	10_20271984
11_27086703	10_20773335
11_2745453	10_20923616
11_2746433	10_21198750
11_28827851	10_21647688
11_312767_other	10_21701796
11_31387704_other	10_22494096
11_32498937	10_22546694
11_32498937_other	10_22646682
11_32552328_other	10_22659611
11_36345128_other	10_22704722
11_37878003	10_22903458
11_37912433	10_23512352
11_38924470	10_23813383
11_41491851	10_24603659
11_44566617	10_24703541
11_45171563	10_25409247
11_45721108	10_25598131
11_46218158	10_25698708
11_49721086	10_25995845
11_49721086_other	10_26450050
11_49725091	10_27203084
11_49769510	10_27962958
11_49819258	10_27962958_other
11_49869210	10_2819927
11_49869210_other	10_28413420
11_5003929	10_28712564
11_5104721	10_2887965
11_5558831	10_2909802
11_6708894	10_29279660
11_6723407	10_29923999
11_7235432	10_30469011
11_758364	10_31074511
11_78916	10_31074511_other
11_7921077	10_31820429
12069_896	10_32900531
120_1016388_other	10_33000271
120_186084	10_33211104
120_2244820_other	10_33211104_other
120_2354060	10_33301694
120_2399356	10_33397417
120_2399356_other	10_33851606
120_2408306	10_33851606_other
120_2413036	10_33993273
120_2424411	10_33993273_other
120_2424411_other	10_34363240
120_2455766	10_34971401
120_2455766_other	10_34971525
120_3127194_other	10_35033156
120_602542	10_35501208_other
120_810347	10_36902438
120_810347_other	10_36902438_other
12108_403	10_37829411
12118_335	10_37829411_other
1213_16969	10_38076577
121_1807053	10_3811127
121_2355733	10_3826287
121_2455881	10_39219981
121_350855	10_39785556
121_481688	10_40252855
121_702616	10_40650014
12213_841	10_40650014_other
12221_298	10_40665750
12222_383_other	10_41020471
12267_699	10_41070842
12299_304	10_4124437
122_2622211	10_41414522
12351_798	10_41464442
12392_756	10_41660549
123_441440	10_41709726
12410_775	10_42118130
12465_514	10_42118130_other
12472_274	10_42422469
12472_274_other	10_42725078
12492_387	10_4305784_other
124_1199038	10_43289752
124_1822121	10_43456674
124_2389085	10_43553423
124_701449	10_44114464
12548_308	10_4425546
12588_647	10_44311155
125_1417646	10_44311155_other
125_1417646_other	10_44757546
125_1471931	10_45259704
125_324809	10_4527491
125_52967_other	10_45352513
125_63545	10_45395029
125_888903	10_45395061
12615_433_other	10_45980582
12655_513	10_46702621
12697_708	10_4703267_other
126_1258615	10_47878784
126_1281342	10_48132163
126_1281342_other	10_48635243
126_2925782	10_48681760
126_2925782_other	10_49481064
126_2966110	10_50340629
126_2966239	10_50924309
126_2966239_other	10_51073108
126_2975734	10_5122809
126_355831	10_51255897
126_504270	10_52460582
126_998294	10_53265124
12788_801	10_53520238
12791_557	10_53620636
127_1146115	10_53720628
127_1146429	10_53920767
127_1168361	10_5424372
127_1168361_other	10_628295
127_1195756	10_6469477
127_1204906	10_6715815
127_1240556	10_7015885
127_1240556_other	10_7386361
127_1244350	10_7901383
127_1244350_other	10_7924579
127_2161935	10_794755
127_2926279	10_794755_other
127_2926279_other	10_8750704
127_405713	10_8756865
127_405713_other	10_878223
127_801552	10_8821333
1281_8070_other	10_8821333_other
12855_723	10_8953708
128_2482477	11035_976
128_2622961	11046_479
128_2629321	11051_503
12956_578	11051_503_other
12962_707	11053_468
12965_361	11056_837
129_1365933	1107_1730
129_1617985	11096_944
12_10242372	11096_944_other
12_10651283_other	11099_296
12_10659480	11099_296_other
12_12743460	110_1065442
12_13139444	110_1073814
12_13239981	110_1073814_other
12_14039996	110_1392130
12_16278092	110_2261927
12_16587756	110_2488349
12_17990215	110_2538937
12_18453508	110_286348
12_19593965	110_3040524
12_19594596	110_400139
12_19594596_other	11116_613
12_20129284	11116_613_other
12_22276583	11119_251
12_23120900	11122_260
12_24453501	11122_260_other
12_24453501_other	11152_656
12_24977889	11163_695
12_25280068	11164_284
12_25706990	11164_284_other
12_26480703	11195_417
12_27438484	11199_546
12_29278403	111_1073136
12_30692758	111_1073136_other
12_30792927	111_1073163_other
12_31598735	111_1409285
12_32571257	111_218545
12_33634098	111_218545_other
12_36617778	111_2200785
12_36622062_other	111_2211365
12_37842438	111_2299089
12_38192680	111_2312338
12_40200834	111_2318609
12_40366663	111_2397249
12_41163252	111_2865756
12_41263502	111_2974946
12_41300405_other	111_2974946_other
12_42148251	111_303277
12_42668168	111_3663637
12_42913418	11202_420
12_43164810	11209_351
12_43164810_other	11221_432
12_43960693	11221_432_other
12_44745438	11245_264_other
12_46522222	11250_635
12_47777817	11250_635_other
12_4820732	11282_665
12_48430727	112_2156763
12_5753876	112_2475598
12_5905688	112_2579954
12_6029690	112_2809081
12_6279834	112_2813432
12_6380986	112_3140733
12_706848	112_768550
12_7077180	11317_323
12_8320902	11348_966
12_8320902_other	11351_369
12_8459825	113_1355116
12_9237269_other	113_1424555
12_9580299	113_1892328
13006_425	113_2000239
1302_20682	113_261675
13031_708	113_2981805
13032_563	113_3104465
13098_455	113_612498
130_1782689	11420_473
131_110079	11429_282
131_1235287	11445_989
131_2215664	11448_383
131_2777327	11453_810
131_324809	11456_391
131_690578	11456_391_other
131_868965	11478_442
13204_322	11483_421
13232_665	11484_332
13243_299	11484_332_other
1325_20348	114_2497372_other
1325_20348_other	114_2995288
13260_556	114_3096571
13282_517	114_3455077
13298_520	114_522798
132_1347381	114_572269
132_1356922	114_673335
132_2527748	114_913462
132_889609	11502_471_other
13331_407_modl10AACATT_ilmnfwd	11508_448
13331_407_modl10GACATC_ilmnfwd	11533_253
1334_14590_other	11536_921
13365_771	11551_594
13383_755	11551_594_other
13383_755_other	11554_362_other
13399_365	1156_24363
133_1427095	115_1577880
133_2021249	115_1923142
133_2586681	115_1923142_other
133_28649	115_2316163
13417_618	115_2546127
13418_593	115_2546127_other
13499_282	115_3112599
13499_282_other	115_3163568
134_115794	115_3163568_other
134_203153	115_3213117
134_203153_other	115_3262272
134_2624310	115_3312303
134_2705172	115_479
134_387979	115_479_other
134_410365	115_978694_modl13C_ilmnrev
13519_589	11600_786
13523_321	11600_786_other
13578_393	11609_321
13579_414	11617_370
135_100905_other	11618_609
135_109454_other	11626_347
135_121519	11626_983
135_138428	11642_855
135_138428_other	11642_855_other
135_453940	11662_991
135_513434	11666_277
135_842689	11687_992
135_893497	11687_992_other
13621_466	11695_316
1363_14361	116_2628185
136_1014709_other	116_2886273_other
136_1441052	116_320004
136_1859645	116_963184
136_1955257	116_963184_other
13758_701	116_966513
137_124025	116_966513_other
13803_333	1171_22258
13808_463_other	11722_401
13871_254	11744_379
13876_718	11772_402
13921_284_MNV_ilmnleft	11772_402_other
13921_284_MNV_ilmnleft_ilmndup1	117_1167762
13921_284_MNV_ilmnleft_ilmndup2	117_1186247
13939_568_other	117_2336315
139_118369_other	117_2666626
139_2033845	117_3008255
139_2518882	117_3222244
139_55498	117_3392420
139_806107	117_507511
13_114097_other	117_942312
13_11726363	11802_828_other
13_12448484	11846_563
13_12448484_other	11846_563_other
13_13362090	11860_741
13_15131913	1187_24442
13_15131913_other	1187_6592
13_15945482	1187_6592_other
13_17474987	118_1552022
13_192870	118_212567
13_19718298	118_2206183
13_1994574	118_2334273_other
13_1994574_other	118_2528914
13_20648658	118_256500
13_20798342	118_256500_other
13_21203901	118_264815
13_212898	118_282910
13_21536884	118_294439
13_22910048	118_294439_other
13_22950429	118_3230266
13_23309781	118_498545
13_23447292	118_651510
13_23953161	118_656531
13_26488927	118_984191
13_272478	11904_299
13_27278735	11927_350
13_27428505	11931_901
13_28092323	11963_581
13_28455407	11968_518
13_28860607	11981_283_other
13_291212	119_1154577
13_291212_other	119_1154577_other
13_29817384	119_1224982
13_30614748	119_1224982_other
13_31713999_other	119_1580806
13_3174488	119_1720078
13_32160143	119_2003373
13_34183432	119_3234527
13_354452	119_32940
13_35525833_other	119_3336448
13_36729720	119_3354680
13_37097298	119_420617
13_37293306_modl17A_ilmnfwd	119_501082
13_37315910	119_710727_other
13_382919	119_86250
13_3917593_other	11_10056345
13_40684470_other	11_10084242
13_41409653	11_10084435
13_42054138	11_100952
13_43827432	11_10122254
13_46633291_modr1C_ilmnrev	11_10459473
13_47586862	11_10912538
13_6502753	11_111826
13_6934853	11_1155000
13_7131347	11_1202645
13_8661918	11_12138904
13_8661918_other	11_12143313
140_160790	11_12696133
140_1798005_modl20T_ilmnrev	11_13703954
140_480384	11_13902647
1418_13706	11_14207669
141_107020	11_14702443
141_134723	11_15607328
141_1871424	11_15707074
141_52482	11_168845
141_565601	11_17161920
141_826341	11_17161920_other
141_86458	11_17587166
141_978208	11_18085721
142_1186776	11_18323981
142_1270315	11_18323981_other
142_1327298	11_18365002
142_1423255	11_18472579
142_173161	11_18584133
142_1799756	11_18851067
142_2257993	11_18945600
142_2349405	11_19003525
142_2408541_other	11_19003525_other
142_406420	11_19045365
142_4763_other	11_19090826
142_574263	11_19190568
142_871987	11_19842464
143_1206844	11_20435463
143_494260	11_20619536
143_67017	11_20972311
1444_16436	11_21022024
1447_14998_other	11_21070216
144_1247776	11_21469915
144_1292738	11_2155942
144_193434	11_21779571
144_699229	11_21869388
144_908285	11_22156988
1452_16856	11_22206316
1452_2468	11_22951013
145_2128773	11_2306604
145_431558	11_23085295_other
146_1334617	11_2356957
146_177897	11_23857709
146_2363	11_24009073
146_305718	11_24900961
146_332621_modl16CGTTATTTT_ilmnfwd	11_25508595
146_332621_modl16TGTTATTTC_ilmnfwd	11_25508595_other
146_332621_modl16TGTTATTTT_ilmnfwd	11_25737236
146_888337	11_26029897
147_1762695	11_26328029_modl20T_ilmnrev
147_2025371	11_26635299
148_2097591	11_27032031
149_1191911	11_27081941
149_1672035_modl10ATGCG_ilmnfwd	11_27082786_other
149_1947892	11_27524287
149_2018531	11_27628039
149_50304	11_27635139
14_1023989	11_27635139_other
14_10291943	11_27635263
14_11189924	11_27729061
14_11391972	11_28337982
14_11439234	11_29816524
14_11900757	11_29866854
14_1219529_other	11_30167592
14_13456638	11_30658456
14_14282954	11_30708461
14_15905308	11_31251688
14_18170951	11_31251688_other
14_1836532	11_312767
14_18430114	11_31387754
14_18582121	11_31417929
14_1885753	11_31417929_other
14_19178657	11_32304692
14_19698008	11_32802443
14_19962984	11_32879999
14_22140041	11_32879999_other
14_22417431	11_33149038
14_22420504	11_34194353
14_22579026	11_34447780
14_23128426	11_34694403
14_24936161	11_34743821
14_26849629	11_36292410
14_26998737	11_36345128
14_30451473	11_3648409
14_30944312	11_36912305
14_31045847	11_3743129_other
14_31192448	11_37486474
14_32840295	11_37926511
14_32964728_other	11_37976314
14_33678261	11_38577
14_34370878	11_38723923
14_34460711	11_38775176
14_34613658	11_39355249
14_36360568	11_39561431
14_36602634	11_39712414
14_38316323_other	11_3974216
14_40355822	11_40106370
14_42755754	11_40459807
14_44953444	11_40761214
14_6420193	11_41058705
14_6802155	11_41752161
14_6907182	11_42472475
14_7163978_other	11_43320628
14_7587175	11_43696260
14_7672787	11_44717713
14_7734199	11_44808976
14_8458460	11_45421017
14_8571613	11_45971471
14_943038	11_46527851
14_9887829_other	11_4655512
150_1523878	11_46567278
150_1793410	11_46696542
150_1806564	11_46696542_other
150_1825422_other	11_46865334
150_1829065	11_4706061
150_1829065_other	11_48160455
150_1855361	11_4858280
150_1856333	11_48677907
150_499342	11_48677907_other
150_648818	11_49512555
150_75240	11_49720144
150_802662	11_506573
151_1963513	11_5154652
1523_16591	11_5801156
1526_4156	11_6005849
1528_6878	11_6231109
152_1352730	11_6379625
152_348473	11_6482675
1542_488	11_6482675_other
1547_14030_other	11_7232835
1548_15063	11_90062
1548_15063_other	11_9047478
154_981160	11_9167216
155_1408641	11_9167216_other
155_1535626	11_9402206
1563_13369	11_9738456_other
156_102246	11_9738481
156_1041135	11_9738481_other
156_363548	12001_694
156_534926	12016_429
156_535555	12021_570
156_683971	12025_714
156_740190	12025_714_other
1581_7070	12027_708_other
1582_632_other	12040_259
158_1246703	12040_259_other
158_1328675	12059_341
158_1347783	12068_451
158_1437084	120_2296862
158_1447296	120_2296862_other
159_438348	120_2313993
159_438621	120_2434960_other
159_688702	120_2436167
15_10552025	120_2439981
15_10695083	120_3127194
15_10931145_other	120_372415
15_12830971	120_376206
15_13615199	120_412220
15_13913028	120_412220_other
15_15869293	120_445240
15_18339270	120_445240_other
15_19835453	120_581577
15_22446435	12113_780
15_2359641_other	1213_709
15_25088148	12152_638
15_25237573	12173_716_modl20ACCTG_ilmnrev
15_25696394	12173_716_modl20CCCTA_ilmnrev
15_26237310	12179_694
15_27177488	12187_515
15_27228084	12187_515_other
15_29244119	12191_682
15_29464708	12191_682_other
15_29663670	121_1053751
15_31602191	121_1389241_other
15_33612822	121_1595622
15_35324608	121_1693299
15_35629605	121_2101585_other
15_37157	121_213728
15_37333127	121_213728_other
15_37383837	121_2255345
15_39509963	121_250343
15_40010778	121_2693720
15_42259482	121_768597
15_42866510	12207_443
15_4346583	12210_590
15_5056756	12213_841_other
15_5710400	12247_516
15_6212062	12251_391
15_63214	1225_1927_other
15_63214_other	12280_543
1609_1338	12287_604_other
160_1113366	12299_304_other
160_159617	122_1486558
160_171428	122_162241
160_175305	122_2018416
160_198857	122_2167027
160_2043	122_3069367
160_219910	122_805581
160_73334	122_805581_other
161_398833_other	122_972732
162_1173146	12365_442
162_475413	12373_530
163_323942	123_1512730
163_343397	123_1609432
163_407748_modl20CAAGATTAAAT_ilmnrev	123_1620223
163_655200_other	123_1719360
163_743859_other	123_1863929
164_1563387	123_1952452
164_578388_other	123_1957809
1651_10268	123_203760
1651_10268_other	123_2822926
1655_14889	123_523400
1662_9512_other	123_684435_other
1666_12345_other	123_983169
166_52715_other	12406_498
166_737522	12410_775_other
167_1018164	1242_21674
167_463310	12451_265
167_769539	12453_780
168_1311355	12458_296
168_495796	12460_720
169_1342472	12466_336
169_1379323	12466_336_other
169_1380962	12479_262
169_1396007	12479_262_other
169_1401264	124_1099568
169_1413718	124_1543015
169_1415625	124_1592315_other
169_1449526	124_1838610
169_320014	124_2090677
169_329382	124_2339499
169_339776	124_2600819
169_339776_other	124_2765120_other
169_431895_other	12518_528
169_471341_other	12526_662
169_53860	1252_19506
169_581894	12538_656
169_628274	12538_656_other
169_628274_other	12551_510
169_698567	12561_534
169_745686_other	12561_534_other
16_10339443	12564_810
16_10519439_other	12567_481_other
16_11271097	12593_415_other
16_12060997	12595_557
16_13754251	125_1423122
16_14106050	125_1450936
16_14205937	125_1545252
16_16151091	125_1663077
16_1641333	125_1716942
16_1641333_other	125_1716942_other
16_17004948	125_1880643
16_18612903	125_2181876
16_18914736	125_2232431_other
16_19448310_other	125_2276848
16_19448553_other	125_2522719
16_20886519	125_2627923
16_20911905	125_52967
16_20943333	125_71487
16_21583093	125_992741
16_22435156_modl8ACCCT_ilmnfwd	12601_266
16_22851261	12603_447
16_23157349	12603_447_other
16_24257649	12615_433
16_25106097	12622_306
16_27025471	12639_542
16_32477865	12639_542_other
16_3254564	1264_688
16_34321466	1264_688_other
16_35168062_other	1264_9762
16_36782065	12683_590
16_37186329	126_1807913
16_38008710	126_205692
16_38126894	126_2146831
16_38140030	126_2647622
16_38140030_other	126_2647622_other
16_4988211	126_305780
16_8276241	126_454382
16_849473	126_809071
16_8719196	126_858182
16_8941057	12722_756
16_9367022	12730_534
16_9383399	12747_524
16_9383399_other	1276_667
16_999370	12778_779
170_1308372	1277_523
170_199567	12790_347
170_51616	12790_347_other
170_51616_other	12797_354
171_323206	127_1284138
1736_4867	127_1562290
1737_1876	127_1562290_other
1745_7608	127_1663759
1746_3586	127_2258370
174_163204_other	127_2703302
174_222363	127_2703302_other
174_232298	127_2918691_other
174_253601	127_627
174_273476_other	127_65342
174_286710	12818_536
174_309603	1281_8070
174_64475	12847_629
174_927956	12871_694
1752_8136	12877_562
1756_12239	12877_562_other
175_1213275_modl12A	128_1733654
175_1315606	128_2057235
175_169546_modl2G_ilmnfwd	128_2160449
175_654247	128_2784241
1761_834	128_2865354
1762_13206	128_975196
176_243748_other	12910_323
176_271820_modl3A_ilmnfwd	12933_253
176_329966	12952_290
176_968740	12953_628
1771_11700	12955_425
177_1110394	129_1515986_other
177_1131306	129_1566117
177_453611	129_1785022
1783_11830	129_1797292_other
178_469655	129_2084981
179_670111	129_2468872
179_874478	129_2679515
179_921921	129_349475
17_12626058	129_470653
17_12675022	12_10588663
17_13029613	12_10664006
17_13774730	12_10664006_other
17_13774730_other	12_10812215
17_14119511	12_11605297
17_15975369_other	12_12845053
17_1664504	12_1307742
17_16677650	12_13089420
17_17204239	12_13336662
17_19536547	12_13486406
17_19630457	12_13588126
17_19737493	12_14450522
17_22827840	12_14488901
17_23081284	12_15180411
17_23325217_other	12_15537740
17_23481456	12_1557810
17_23530678	12_15787698
17_24571383	12_15828558
17_2484038	12_16285744
17_2592978	12_16385511
17_25977961	12_16660039
17_26277894	12_16660039_other
17_26430987	12_17204117
17_26533649	12_17537240
17_26877710_other	12_18815143_other
17_26950313	12_19205786
17_27002870_other	12_19503191
17_29150098	12_19605244
17_30445899	12_19605244_other
17_30994807	12_19683713
17_32985418	12_19684020
17_35770903	12_19684020_other
17_36519288	12_19787225
17_5783365	12_19787225_other
17_6727962	12_20815076
17_751285_other	12_21417179
17_8191312	12_21832650
17_9553491	12_22101759
1804_6452	12_22619705
1809_10842	12_22684263
1809_8290	12_23668036_modl1A_ilmnfwd
180_791418	12_23668036_modl1G_ilmnfwd
180_807333	12_23668036_modl20Ar1C_ilmnrev
180_931447	12_23668036_modl20Ar1T_ilmnrev
1816_5075	12_23668036_modl20Gr1C_ilmnrev
181_1077164	12_23668036_modl20Gr1T_ilmnrev
181_633575	12_24527211
181_900824	12_24527211_other
1824_602	12_24608658
1827_9089	12_24883523
1827_9107	12_24920869
182_712	12_25423530
182_744098	12_26084192
1838_7610	12_26617329
183_1011845	12_26617332
183_1112131	12_26632301
183_297258	12_26945707
183_336813	12_27045431
183_347493	12_27236676
183_514488	12_27342639
183_545214	12_27482959
183_770633	12_28181457
183_945100	12_28181457_other
183_953448	12_28487793
183_965698	12_2902934
1842_421	12_29077163
1847_860	12_29435205
184_922388	12_29485277
1858_300	12_30110439
185_283735	12_30110439_other
185_635770	12_30389538
186_501	12_30389538_other
186_840177_other	12_30541427
187_149270	12_30991781
187_988411	12_31952442
188_1061683	12_32252199
188_599318	12_33539266
188_607678	12_33539266_other
188_801761	12_33539385
189_591738	12_33539385_other
18_10049498	12_33584396
18_10200085	12_34287246
18_10696761_other	12_34484537
18_1278470	12_3503189
18_14249836_other	12_35113795
18_1475106	12_35622086
18_15242105	12_35814620
18_15328552	12_36134331
18_15939227	12_36306634
18_16191926	12_3650434
18_1625061	12_36535054
18_1873678_other	12_36535054_other
18_1889500_other	12_36617778_other
18_20383625	12_36898501
18_21771994_other	12_36999287
18_23095101	12_37892867
18_24431815	12_3830713
18_24956431	12_38311796
18_25604757	12_38311796_other
18_27745027	12_38932350
18_28797372	12_38941322
18_30391835	12_39040432
18_30456541	12_39258299
18_311744	12_39563349
18_313223	12_39632669
18_31351606	12_39632669_other
18_328_other	12_39676305
18_33611841	12_39692419_other
18_33625105	12_39760967
18_33635598	12_40200834_other
18_33802275	12_40466038
18_33827794	12_41300405
18_3876821	12_4132769
18_390956	12_41695883
18_4072576	12_4181822
18_4324150	12_42158488
18_4986	12_42158503
18_5191	12_42158619
18_5334180_other	12_42158619_other
18_6329675	12_42302846
18_6719274	12_42452622
18_7236664	12_42562211_other
18_8987158	12_42567696
18_9999614	12_43723115
1917_7184	12_44039230
1917_851	12_44443647_other
191_110760	12_4522492
191_297622	12_4673348
191_361142	12_46862859
191_45207	12_4721336
191_45207_other	12_47466663
191_465827	12_47523532_other
191_569436	12_4771388
191_741249	12_47909593
191_793876	12_48112841
192_116304_other	12_4964822
192_543561_other	12_5360624
192_574389	12_5555264
192_574389_other	12_5703698
192_619600	12_706848_other
192_630706	12_7225202
192_632232	12_7518167
193_203000	12_76700
193_567354	12_7921053
1949_1423	12_8221366
1949_1423_other	12_8510722
194_120387	12_8886874
1955_6108	12_9038091
195_960434_other	12_9787643
197_408904	12_9792724
198_774411	13011_676
1992_4954	13011_676_other
19_10068498	13016_453
19_106367	13025_772
19_12138548	13027_277
19_12984470	13031_708_other
19_13382872	13034_318
19_1454250	13037_392
19_14954005	13082_712
19_15206284	13089_562
19_16457462	13089_562_other
19_16505531	1309_3543
19_17619468	1309_3543_other
19_18011331	130_2098464_other
19_18464892	130_2148950
19_20500304	130_2536463
19_22720888	130_2756909
19_23850367	130_2800003
19_24453214	130_2800287
19_25318420	130_2839787
19_256369	130_2839787_other
19_26026984	130_42337
19_26157429	130_42337_other
19_27296093	130_488663
19_27298082	130_488663_other
19_27298082_other	130_9049
19_27405052	130_9049_other
19_27813892	13149_794
19_27987017	13171_636
19_28164579	13176_253
19_28697258_other	13176_253_other
19_28723388	13191_799
19_29537033	13191_799_other
19_29537033_other	131_1668853
19_30065787	131_2021829
19_31249266	131_2336394
19_32126799	131_469685
19_325630	131_834678
19_32717545	131_870985
19_32818922_other	131_874648
19_3525750	13206_301
19_483997	13254_486
19_5368551	13271_669
19_6127864	1328_1180_other
19_629744	1328_20607
19_7279668	1328_20607_other
19_8020152	132_1142569
19_8021462_other	132_1180722
19_802584	132_1356922_other
19_8228162	132_1361841
19_8480004	132_136825
19_856228	132_1461237
19_8775476	132_1561632
1_10522641	132_1760451
1_11854969	132_1975441
1_11905091	132_2026219
1_12257206_other	132_2223942
1_12623966	132_2323767
1_13256964	132_528762
1_13461734	132_528762_other
1_13560089	132_583277
1_14037061	132_634898
1_14037061_other	132_991736
1_14620381	132_991736_other
1_15841292	13323_323
1_15940156	13331_407_modl20A_ilmnrev
1_16175655	13331_407_modl20G_ilmnrev
1_175384	13344_307
1_19116787	1334_14590
1_22552179	13362_280
1_22705676	13365_771_other
1_22805601	13372_357_other
1_22955730	133_1943752
1_23160675	133_2514141
1_23460915	133_694722
1_254282	133_72362
1_25791606	133_72362_other
1_26008947	133_939126
1_27083766	133_939126_other
1_27134455	13406_427
1_28394664	13406_427_other
1_29186256	13419_776
1_2947418	13477_408
1_30781626	1347_3070
1_31676499	1347_3070_other
1_31676499_other	13492_267
1_31777168	13492_267_other
1_32306293	134_1668458
1_3244778	134_1772855
1_32855977	134_2152939
1_34965012	134_2190992
1_35350770	134_2583618
1_36529440_other	134_294130
1_36654454	134_297495
1_3668529_other	134_335548
1_37502527_other	134_565891
1_3785532	134_765959
1_38594763	134_912221
1_38888488	134_937939
1_39137622	13525_320
1_39639191	13525_320_other
1_39738514	13527_724
1_40371368	1353_1756
1_41188531	1353_7803
1_41461635	1353_7803_other
1_41539070	13542_318
1_41834596	13542_318_other
1_42836768	1356_15679
1_43436139	13575_299
1_43673953	13594_769
1_44571549	13596_261
1_44917439	13596_261_other
1_45307038	135_100905
1_46715824	135_1013029
1_46732875	135_1185771
1_47495507	135_159450
1_48022062	135_1900920
1_48071857	135_2188529
1_58234805	135_273
1_58333394	135_302302
1_58987362	135_50961
1_59576725	135_742997
1_60405904_modl1A_ilmnfwd	13606_290
1_60405904_modl1G_ilmnfwd	13606_290_other
1_60405920_modl2C_ilmnrev	13645_737
1_60405920_modl2T_ilmnrev	13662_713
1_60442398	13662_713_other
1_61164351	13668_501
1_63848241	1367_14115
1_64459416	1367_14115_other
1_64555895	136_1935136
1_64618972	136_1936893
1_64717444	136_2091572
1_64752471	136_2299681
1_68214568	136_2588526
1_6947752	136_2617288
1_69868413	136_397030
1_70852353	136_41090
1_71486023	136_601371
1_72236723	136_601371_other
1_72758263	136_799070
1_72908053	13709_363
1_73964823	13709_363_other
1_74771779	1370_19054
1_76172594	1370_19054_other
1_76624432	1373_18536
1_77316238	13744_275
1_78446470	1375_497
1_78807342	13760_516
1_78837872_other	13760_516_other
1_8890791	1376_956
1_9243728	13773_414
2002_469	13784_425
200_888949	137_1041190
201_239092	137_1178248
201_590357	137_148005
202_257367	137_1627480
202_39744_other	137_2013539
203_4839	137_247613
203_7931	137_288314
204_575291	137_790608
204_634471	13812_407
205_859726	13812_407_other
206_758092_other	13828_612
207_322987	13829_384_other
207_823861	13833_276
208_599360_other	13867_277
209_169795	13885_532
20_10868992	13895_420
20_1171339	138_1588005
20_14444004	13933_675
20_14444004_other	13973_590
20_14517268	139_118369
20_15127070_other	139_1664396
20_15331709	139_1664396_other
20_15339492	139_181350
20_15382974	139_1961009
20_16672929	139_2075706
20_18603639	13_11418267_modl15A_ilmnrev
20_18704772	13_11418267_modl15G_ilmnrev
20_18855318	13_12078433
20_19457337	13_12347763
20_20267176_other	13_12542165
20_20542667	13_1282110
20_21296738	13_14429638
20_21627921	13_14531321
20_21735869	13_1537685
20_21735869_other	13_15492615
20_24659007	13_16678422
20_25539357	13_17171891
20_26194482	13_18317102
20_26982183_other	13_19124455
20_29944922	13_204849
20_30047581	13_20497725
20_30259375	13_20848384
20_30296478	13_20898069
20_30296478_other	13_21638408
20_30314340	13_21688717
20_32093770	13_22374281
20_32459633	13_223856
20_32655737	13_224205
20_33623593	13_23430288
20_33623593_other	13_23651654
20_5580582	13_23751724
20_6088041	13_23853090
20_6902243	13_24298149
20_9335678	13_24903678
210_321531	13_24903678_other
2112_2195_other	13_25887035
2118_351	13_25894489
211_373377	13_25988701
2120_5911	13_26120722
2126_9543	13_26120722_other
2148_8231	13_26339097
214_419479	13_2661107
2159_1206	13_27478210
2159_8645_other	13_27804298
215_202513	13_278520
215_347569	13_27903807
215_643418	13_27953285
2168_8051	13_28205050
216_277427	13_28306102
2174_9418	13_28505468
217_25088_other	13_28658800
218_93049	13_28835699
2194_8274_other	13_28835699_other
2195_578	13_28959874
2195_757	13_29009950
2195_8574	13_29158922
219_618948	13_29217263
21_11178789	13_29265199
21_11289909	13_30594089
21_11289909_other	13_30665271
21_11317096	13_30716044
21_11328805	13_31417035
21_11383257	13_3159563
21_11423317	13_32010288
21_11543652	13_32578944
21_11604630	13_32744454
21_11674025	13_33035855
21_11686330	13_33285799
21_11697561	13_33489528
21_11751003	13_34084444_other
21_11799796	13_34471264
21_11804373	13_35081730
21_11882376	13_35515222
21_12003989_other	13_35525833
21_12005004	13_35737646_other
21_127753	13_35805358
21_1440339	13_36419672
21_14544047	13_36550468
21_14694745	13_36550468_other
21_16009329	13_36719504
21_16709534	13_36719504_other
21_16759413	13_36799147_other
21_19007593	13_37097298_other
21_19129762	13_37466916
21_1935632	13_37506570
21_19458753_other	13_37605280
21_20604059	13_37753729
21_22419042	13_37969392
21_24086017	13_37969392_other
21_25414179	13_38146636
21_26654492	13_38556039
21_26947478	13_39064543
21_27705136	13_39356534
21_27805419	13_39884771
21_28338128	13_39923399
21_28338128_other	13_40177440
21_28908601	13_402350
21_28952223_other	13_41359606
21_30958450	13_418540
21_31446298	13_41854508
21_31840008	13_42300034
21_31855033	13_42641935
21_31988040	13_42784765
21_325119	13_42827774_other
21_3554401	13_42836471
21_4048294	13_42836471_other
21_433922	13_43076271
21_738066	13_4307649
21_7740598	13_43284441_other
21_8821142	13_43284799
220_348861	13_43430379
220_348861_other	13_44435529
220_449201	13_44734811
220_449201_other	13_45133952
220_456504	13_45504763
220_460523	13_45592998
220_464907	13_45668263
220_464962	13_45919096
220_494710	13_46033046
220_506667	13_46185167
220_509223	13_46438764
220_513487	13_46633291_modr1G_ilmnrev
220_513487_other	13_4705657
221_574731	13_47390047
222_561155	13_47447491_other
222_575142	13_4758659
222_80103	13_477644_other
223_134468	13_47948864_other
223_47359	13_47964022
223_53535	13_48229905
2253_529	13_48353324
2253_5933	13_48353324_other
225_468440	13_5435713
2268_6736	13_6582739
2268_6736_other	13_670192
2270_7059	13_711034
2272_2332	13_7635352
2273_9272	13_7834845
2277_4937	13_7985850
227_102552	13_8310561
227_222796	13_8310561_other
228_126663	13_9042777
228_132323	13_9342296
228_380929	13_9453092
228_447991	13_9790389
229_134875	1401_16701
229_150812	140_1214697
229_1644	140_1798005_modl12C_ilmnfwd
229_1644_other	140_1798005_modl12G_ilmnfwd
229_165397	140_1882629
229_231844	140_2326996
229_234546	140_284294
229_251654	140_334262
229_254314	140_578097
229_254314_other	1417_16525
229_259148	1417_16525_other
229_267660	1418_13706_other
229_270107	141_1028019
229_307100	141_117893
229_309132	141_1371963
229_507510	141_143973
22_10090316_other	141_1470877
22_11989060	141_1525656
22_12661910_other	141_1970888
22_12910305	141_2070841
22_15449828	141_2299456
22_17384881_other	141_2419740
22_18843941	141_438550
22_20659483	141_438550_other
22_23401731	141_473202
22_236842	142_1094848
22_239086	142_1192038
22_251338	142_1229673
22_25667404	142_123069
22_26076064_other	142_1319019
22_27241468	142_1338276
22_27387928	142_1339291
22_27888099	142_1475228
22_28288258	142_1730693
22_28537874	142_2215305
22_30037657	142_2253926
22_30591889	142_321707
22_30909681	142_373342
22_31024128	142_426615
22_31183013	142_474985
22_31250832	142_552217
22_31336367	142_607763
22_31347750	142_61534
22_31392499	142_75550
22_3983885	143_1500689
22_4751705	143_1551027
22_5573905	143_1988276
22_5931599	143_2224605
22_6421231	143_2311869
22_7112516_other	143_420262
22_8326543	143_666768
22_860692_other	143_694616
22_9990810	144_1635343
230_371644	144_1912543
230_459671	144_2065717
231_56115	144_2171683
231_8733	144_438321
232_85493_other	144_59657
234_187042	144_71435
234_403022	1452_408
234_411623_other	1458_9190
2361_1442	1458_9190_other
236_276126	145_1259803
236_276126_other	145_1259803_other
236_59072	145_1402851
2373_6726	145_1622194
237_10608	145_162525
2398_8652_other	145_1738532
239_186223	145_1738532_other
239_3708	145_1762911
23_14833462	145_1762911_other
23_17205884	145_1814099_other
23_19837925	145_280131
23_20603678	145_280131_other
23_20662932	145_687299
23_20804231	146_106449
23_22424630	146_1427077
23_22627749	146_1429639
23_22726735	146_1485304
23_23126898	146_168961
23_23426915	146_168961_other
23_23881272	146_201138_other
23_26897348	146_284118
23_26898414	146_304739
23_27745058_other	146_332621_modl16G_ilmnrev
23_27795371	146_44590
23_27944596	146_605483
23_28729419	146_607096
23_29756369	146_657494
23_30697022	146_937311
23_3912544	146_938114
23_4760458	1471_1007
23_6317710	1477_1186
23_7842306	1477_1186_other
241_338773	1479_11018
2423_5219	147_1104570_other
242_153161	147_1129882
2438_7967	147_1249812
2438_7967_other	147_15825
243_273972	147_172559
2445_7025	147_1729742
245_5958	147_1779890
2460_1149	147_518
2460_8325	147_615989
2468_1275	147_615989_other
246_9360	148_1663476
2472_7027	148_1939933
247_100876	148_2376
247_22771	148_310743
247_24401	148_310743_other
247_47231	148_769420
2481_8322_other	148_769420_other
2489_5615	1491_13662
248_149832_other	1493_16358
2495_8113	1493_16358_other
2495_8155	149_150492
2499_7216	149_1672035_modl10GTGCA_ilmnfwd
24_10175049	149_892654
24_1090729	149_892654_other
24_117374	14_10032500
24_11985558	14_100476_other
24_12036025	14_10392986
24_1241984	14_11079
24_17153064	14_11079_other
24_1900916	14_11147572
24_19902730	14_11389820
24_21872959	14_11845910
24_2261330	14_11845910_other
24_23603898	14_1209338
24_24376031	14_1209338_other
24_25630875	14_12454592
24_27133840	14_12654467
24_27437590	14_12855075
24_28832574	14_13553707
24_29578899	14_14621364
24_29729247	14_14698570
24_29973893	14_14794006
24_3006	14_15939491
24_438914	14_16061942
24_4568864	14_16311723
24_538979	14_16560046
24_5509081	14_17299959_other
24_61675	14_17524764
24_61675_other	14_17773468
24_6657672	14_17880589
24_72749	14_18076326
24_72749_other	14_18188195
24_77829	14_18288833
250_177080	14_18683740
250_177080_other	14_189169
250_185694	14_1892093_other
250_190387	14_1929321
250_196924	14_19344483
250_234947	14_19747624
250_234947_other	14_19898142
250_354040	14_19962984_other
250_356888	14_20347876
250_361035_other	14_20599872
250_85175	14_2134293
2517_5164_other	14_2186443
252_225719_other	14_21918407
2530_7473	14_22425971
2530_7473_other	14_22679122
2536_4605	14_23527626
2542_7317	14_23730101
254_204481	14_23933488
255_167211	14_239470_other
2561_1015	14_2395830
256_115160_other	14_24182501
2579_6695_other	14_24632463
257_329106	14_24737570
2582_416_other	14_24737902
259_89907	14_24737902_other
25_10866454_other	14_2494608
25_11770046	14_2510918_other
25_12048118	14_25137013
25_12950363	14_25290300
25_14091375	14_25593115
25_14409577	14_25644270
25_14605578	14_26067412
25_15105759	14_26139028
25_16514177	14_26236078_other
25_17419302	14_26239869
25_18629079_modl14A_ilmnfwd	14_26750350
25_19106617	14_2697849
25_19902096	14_27406610
25_21531771_other	14_2826837
25_2536682	14_28750868
25_26263307	14_28819379
25_26338129	14_28819379_other
25_26522885	14_2915866
25_27060077	14_2915866_other
25_27762820	14_29211526
25_28240048	14_29211526_other
25_28340710	14_292465
25_29029069	14_292465_other
25_2979742_other	14_29657736
25_29937_other	14_29657736_other
25_5438647	14_299543
25_9361583	14_3013673
25_9992930	14_30191360
2601_7820	14_30620391
2609_681	14_31145894
2627_7431	14_31521761
2628_5901	14_32192308
2628_867	14_32402021
262_138901	14_32649432
2632_6457_other	14_32964728
263_214344	14_33431202
264_6240	14_33579680
265_245614	14_33775957
265_284548	14_3410505
265_306571	14_34226296
2663_2026	14_34409704
266_102577	14_34409704_other
266_182176	14_346450
2675_3014	14_346450_other
267_204340	14_3506230
2687_7262	14_35366026
268_232749	14_36510805
268_248934	14_3656336
268_61147	14_36602581
268_75137	14_37049004
26_10968881	14_37149352
26_12596539_other	14_39067738
26_12685853	14_39412159
26_12863819	14_39461684
26_14210509	14_40053321
26_14609359	14_40294375
26_15061428	14_40294375_other
26_15623722	14_4046842_other
26_16439697_modl5TG_ilmnfwd	14_41335995
26_1649519	14_41946093
26_17954437	14_41996216
26_20350054	14_42806398
26_20743782	14_43949888
26_26608374	14_44344772
26_3089729	14_45055111
26_3089914_modl2A_ilmnfwd	14_45802898
26_3089914_modl2G_ilmnfwd	14_45851713
26_3262494	14_45999499
26_3351341	14_46049605
26_5885809	14_46186401
26_6500281	14_46335116
270_33469	14_46420447
270_37884	14_46558723
270_41452	14_46632969
2715_1661	14_5157396
2725_5174	14_5389234
2725_5174_other	14_5413810
272_154074	14_5957955
272_159741	14_6157177
2730_3024	14_6300568
2744_7066	14_6300568_other
274_148428	14_6559990
2758_785	14_6654073
2765_671	14_7064804
2787_5066	14_7103204
2787_5066_other	14_7103204_other
2792_1940	14_7163978
2792_6221	14_7203099
2793_1736	14_7672765
2793_6278	14_7734199_other
2798_299	14_7980051
27_10484796	14_8082669
27_10658409_other	14_8471842
27_12948933	14_8921804
27_12997817	14_8972346
27_15601064	14_9449777
27_1633243	14_9648707
27_16815978	14_985325
27_17445251	14_9895686
27_17445251_other	1504_13059
27_19150911	150_1044263
27_2081397	150_1479230_other
27_21307978	150_1521168
27_22196642	150_1587941
27_22431710	150_1818051
27_22879253	150_1818051_other
27_23233301	150_1846071
27_23280473	150_961027_other
27_23285332	151_114556
27_23286939_modl11A_ilmnrev	151_1573668_other
27_23286939_modl11G_ilmnrev	151_1659199
27_23286939_modl12C_ilmnfwd	151_1864605
27_23286939_modl12T_ilmnfwd	151_1984251
27_23340664	1526_13582
27_23988322_modl3CT_ilmnfwd	1526_254
27_24395897	1527_11774
27_24509904	1527_11774_other
27_24561534	152_1150937
27_25339871	152_1482192
27_25681512_other	152_1682018
27_25826208	152_1801117
27_26309944	152_1801117_other
27_26309944_other	152_802874
27_27967249	152_942456_other
27_28605964_other	153_113793
27_28871952	153_1830291
27_29014944	153_1890657
27_3296553	1547_14030
27_5140483	154_1052780
27_5401378	154_1052780_other
27_5726476	154_14966
27_6598268	154_1873230
27_8481648	154_68720
27_9133987	154_72712
27_9335081	154_73347
27_9347	154_823559
27_94408	155_1434292
27_99955	155_1525546
2804_729	155_1525546_other
2806_3500	155_1643485
2808_7105	155_577131
280_135892	155_592437
280_135892_other	155_627293
280_187469	155_957236
2813_6935	155_957236_other
281_137436_other	156_1664875
282_120907	156_1909628
282_148446	156_288795
282_171993	156_3110_other
282_193394	157_1180747
282_19386	157_1336275
283_21236	157_192766
283_430	1582_15086
283_430_other	1582_15086_other
284_117963	1583_14854
284_170329	1583_14854_other
284_170329_other	158_1194266
284_3657	158_128342
284_90221	158_1449146
284_93102	158_1450049
285_112338	158_75774
285_191870	158_905843
286_211910	1594_4558
286_50366	1594_4558_other
2878_6730	159_1419000
2880_6755	159_1682140
2884_2277	159_17344
2886_6624	159_587407
2887_2823	15_10403437
288_170924	15_10668038
288_181332_other	15_1079320
288_207616	15_11096393
288_85892	15_11140121
2893_6786_other	15_11603176
2895_259	15_11933403
289_106297	15_12241878
28_11625820	15_12291867
28_14896045	15_12298221_other
28_15125663	15_12298258_other
28_15245115	15_12451298
28_15928630	15_13311710
28_16429427	15_14067694
28_16464656	15_14271042
28_16897301	15_14422082
28_17551416	15_15062965
28_17628901	15_15256637_other
28_20581951	15_15767674
28_21524534	15_15817714
28_22225135	15_15920341
28_23187260	15_16714022
28_23677346	15_17254899
28_23982260	15_17354365
28_25563480	15_17392800
28_25713201	15_17793598
28_25956874	15_17944663
28_27758980	15_18042626
28_27949588	15_18542344
28_29529901	15_18837478
28_30230728	15_18854355
28_30725785	15_1921834
28_3159697	15_19240044_other
28_31711940	15_19243221_modl8A_ilmnfwd
28_33528991	15_19243221_modl8G_ilmnfwd
28_3365900	15_20179318
28_34488041	15_20538081
28_34755039	15_20715367_other
28_37360537	15_21040226
28_39207355	15_21184796
28_39587180	15_21738857
28_40201609	15_21788977
28_40436744	15_2224843
28_5042268	15_22321438_other
28_5085402	15_22396483
28_5287117	15_22897016
28_5925875	15_22941956
28_8990017	15_22990379
291_13163	15_23189907
291_187023	15_23881676
292_241813	15_24144149
293_240585	15_24441922
293_240585_other	15_24591786
2942_5036_other	15_24691586
294_21066	15_25137864
294_23697	15_25438254
294_238475	15_25691660
2961_314	15_26987725
2977_2649	15_27277433_other
2979_5040	15_27775959
2979_5040_other	15_28914391
298_224736	15_29167252
2997_417	15_29272655
29_101375	15_29664691
29_10943631	15_29931231
29_1224027	15_30359546
29_14990573	15_30531253
29_15945696	15_30531253_other
29_16096059	15_31093534
29_16398219	15_31156856
29_17703938	15_31235346
29_17703938_other	15_31235346_other
29_1771371	15_32199636
29_19003419	15_32250074
29_19543911	15_32566273
29_19545180	15_32761554_other
29_21156862	15_32804759
29_23133564	15_33966803
29_24128533	15_34566724
29_5139929	15_34918198
29_8957207	15_34968042
29_9181951	15_36173092
29_9380914	15_36276607
29_9634441	15_36276829_other
2_1082888	15_36568650
2_12975105_modl6CTGT_ilmnfwd	15_36568731
2_12975105_modl6TTGG_ilmnfwd	15_36981099
2_13481524	15_38113204
2_13929350_other	15_39022611
2_14455552	15_39053556
2_14704805	15_39053556_other
2_149959	15_39110146
2_15164814	15_3923138
2_15313607	15_39359715
2_15560929	15_39410424
2_16942267	15_39624440
2_17147446	15_39960797
2_19300141	15_40397982
2_20987620	15_41182089_other
2_22089729	15_41194110
2_23820887	15_41194110_other
2_25423322	15_4160403
2_25878623	15_41609572
2_26074434	15_42012966
2_26312655	15_42310029
2_26807183	15_4263320
2_27415365	15_43280609
2_27711045	15_43733292
2_28339064	15_43821509
2_28511748	15_44019848
2_2882846	15_5009669
2_29555678	15_5009686
2_30298663	15_5258584
2_30550046	15_5562556
2_30555117	15_5660462
2_30776997	15_5661035
2_30894146	15_5760206
2_3115025_other	15_5862515
2_3311597	15_6294204
2_33282936	15_6294204_other
2_33900612	15_6311912
2_34127283	15_6412719
2_34618333	15_6836583
2_35054579	15_6905747
2_35054579_other	15_6951894
2_3509717	15_7025224
2_36067451	15_7025224_other
2_3710120	15_7161350
2_37387689	15_7259980
2_3808430	15_74432
2_39513537	15_7771263
2_39522511	15_7973678
2_39522511_other	15_8023898
2_39574588	15_830327
2_40053272	15_8747034
2_40406637	15_8903215
2_43489467	15_8903215_other
2_43713476_other	15_8903248
2_45053460	15_9330738
2_4532986	15_9330738_other
2_45402729	1608_13717
2_45549384	1608_13717_other
2_45998452	160_1025589
2_46848478	160_1231676
2_487494	160_123918
2_49435881	160_128111
2_49624924	160_182531
2_50565790	160_218916
2_53383750_other	1610_12310
2_53880359	1610_436
2_54236572	1610_436_other
2_5532007	161_470881
2_55477214	1626_6100
2_56433533	1626_6100_other
2_56801077	1626_831
2_57731376	162_624094
2_5830459	162_674745
2_59382898	1630_8186
2_60615083	163_1224934
2_60615116	163_1408538
2_61583684	163_1408538_other
2_61584540	163_165909
2_61584540_other	163_295341
2_61589394	163_343397_other
2_62463948_other	163_743859
2_63153181	163_800392
2_63305563	1646_481
2_64405465	164_1244097
2_64696149	164_1583455
2_65151419	164_17172
2_65251469	164_538940
2_65402533	164_548307_other
2_66708965	164_793087
2_66709126	165_1099445
2_68183027	165_1410539
2_69912914	1662_1173_other
2_71315998	1665_520
2_725443	1665_520_other
2_9170681_other	1666_12345
2_9261398	166_1015697
2_9811822	166_1015697_other
300_213644	166_1030216
3016_3392	166_1056787
3016_3392_other	166_3047
3019_844_other	166_554225
301_173466	166_704652_other
3024_6565_other	1673_14560
3024_780	1676_13734
3025_995	167_405559
302_186386	167_928376
307_40671	1681_669
3083_3766	168_1026908
30_11635548	168_1313464
30_14941145	168_911574
30_1655254	168_917206
30_17282593	168_931821
30_17432777	1691_9243
30_18281165	1691_9243_other
30_18481138	169_1113048
30_18647918	169_1115173
30_19628913	169_1143501
30_21270469	169_1143501_other
30_21796836	169_1193132
30_22012804_modl14T_ilmnfwd	169_1348640
30_22012804_modl15TC_ilmnfwd	169_425817
30_22782444	169_448142
30_22809188	169_448142_other
30_23520000	169_471341
30_2464689	169_525274
30_24766996	169_573696
30_25086199	169_624222
30_26685662	169_662591
30_327348	169_689912
30_422061	169_714160
30_675400	169_716871
30_7435283	169_71748
[truncated: 7,486 more rows]
