# Supplementary material for: Design and validation of a 63K genome-wide SNP-genotyping platform for caribou/reindeer (Rangifer tarandus)
Source: BMC Genomics. 2022 Oct 5;23:687. doi: 10.1186/s12864-022-08899-6 (PMC9533608; doi:10.1186/s12864-022-08899-6)
Supplement: Supplementary file 3 — Additional file 3: List of IDs of faulty probes that may yet be found in the resulting vcf [file 12864_2022_8899_MOESM3_ESM.xlsx]

## Sheet: Suppl Table VB 
Program used	# step	step descritption	module or script used	parameters	parameters value	nb SNPs retained	nb Individuals retained
stacks v2.40	1	SNP calling	populations	-p --minimum number of populations a locus must be present in to process a locus.	2	819k	627
				-r --minimum percentage of individuals in a population required to process a locus for that population	0.6
stacks_worflow https://github.com/enormandeau/stacks_workflow	2	first filtering	./00-scripts/05_filter_vcf_fast.py	--min_cov --minimum allele coverage to keep genotype	4	11456	627
				--percent_genotypes --minimum percent of genotype data per population	60
				--max_pop_fail --maximum number of populations that can fail percent_genotypes	0
				--min_mas --minimum number of samples with rare allele	2
	3	investigating missing data	./00-scripts/05_filter_vcf.py	-o --output name	graphs_filtered_m4_p70_S2
				-g --asking for graphs and missing records	-
	4	remove ind with too much missing	./00-scripts/06_filter_samples_with_list.py	list of individuals with more than 40 % of missing data (*146 individuals)	146 individuals to remove	-	-
				-- input file from which to remove ind	outputfile from step #1
	5	second filtering without outliers ind	./00-scripts/05_filter_vcf_fast.py	--min_cov --minimum allele coverage to keep genotype	4	12551	481
				--percent_genotypes --minimum percent of genotype data per population	70
				--max_pop_fail --maximum number of populations that can fail percent_genotypes	0
				--min_mas --minimum number of samples with rare allele	2
				-- input file to be filtered	file from step #4
VCFtools	6a	investigate relatedness outliers	-	--relatedness		-	-
				--vcf	file from step #5
	6b	investigate heterozygosity outliers	-	--het		-	-
				--vcf	file from step #5
stacks_worflow https://github.com/enormandeau/stacks_workflow	7	classifying SNPs	./00-scripts/08_extract_snp_duplication_info.py	-	-	-	-
			./00-scripts/09_classify_snps.R	Low Confidence: Extreme allele ratios (< 0.35 and > 0.65) with least one rare homozygote		6 923 (singletons) 1 487 (duplicated) 704 (diverged) 1 137 (lowconf) 2 161 (mas) 124 (highcov)	481
				Duplicated: Fis < -0.4
				Duplicated: Fis + MedRatio / 3 < 0.08
				Diverged: Fis < -0.8
				Low Confidence: Fis > 0.6
				High Coverage: MedCovHom > 60 or MedCovHet > 60
				Minor Allele Sample (MAS): NumRare < 5
			./00-scripts/10_split_vcf_in_categories.py
	8	extract unlinked SNPs	./00-scripts/11_extract_unlinked_snps.py	diff_threshold: minimum difference between 0.0 and 1.0 to keep a second	0.5	6050 (unlinked)	481
				max_distance: maximum distance in base pairs to consider linked SNPs	1 Mbp
	9	third filtering Higher MAS	./00-scripts/05_filter_vcf_fast.py	--min_cov --minimum allele coverage to keep genotype	4	2580	481
				--percent_genotypes --minimum percent of genotype data per population	70
				--max_pop_fail --maximum number of populations that can fail percent_genotypes	0
				--min_mas --minimum number of samples with rare allele	23
				-- input file to be filtered	file from step #8
